# Supplementary material for: An Antisense Circular RNA Regulates Expression of RuBisCO Small Subunit Genes in Arabidopsis
Source: Front Plant Sci. 2021 May 24;12:665014. doi: 10.3389/fpls.2021.665014 (PMC8181130; doi:10.3389/fpls.2021.665014)
Supplement: Supplementary Table 1 — Sequences of circular RNAs encoding the antisense RBCS genes. [file Table_1.XLSX]

## Sheet: Table S1
Table S1 Circular RNA Sequences Encoded by RBCS genes obtained by RNA seq,
Circular RNA ID	Chromosome	Strand	Samples	parental Gene ID	Sequence	Junction Sequence
ath_circ_362	5	-	Etiolated	AT5G38410(RBCS-3B), AT5G38420(RBCS-2B),	CACGGATTTGTGTACCGTGAGCACGGAAACACTCCCGGATACTATGATGGACGATACTGGACAATGTGGAAGCTTCCATTGTTCGGATGCACCGACTCCGCTCAAGTGTTGAAGGAAGTTGAAGAATGCAAGAAGGAGTACCCTGGCGCCTTCATTAGGATCATCGGATTCGACAACACCCGTCAAGTCCAATGCATCAGTTTCATTGCCTACAAGCCCCCAAGCTTCACCGAAGCTTAATCCCCTTTCTGGAATATTCAGCGTTGATTATTCTGGAACCCATTTCTATGTGGTCAATGCAAATTTAAGAAATTATTTGCCGACTTAACAGTTGAGGAACTATTGTTTGAAAGTGAAAATGTTATTCCTATCAGTTTCTCTATAATTATAGTTATCATT…	TTGTGTTGAATTCGAGTTAGAGGCACGGATTTGTGTACCGTGAGCA
ath_circ_363	5	-	Etiolated and de-etiolated	AT5G38430(RBCS-1B), AT5G38420(RBCS-2B), AT5G38410(RBCS-3B)	CACGGATTTGTGTACCGTGAGCACGGAAACACTCCCGGATACTACGATGGACGGTACTGGACAATGTGGAAGCTTCCATTGTTCGGATGCACCGACTCCGCTCAAGTGTTGAAGGAAGTTGAAGAATGCAAGAAGGAGTACCCGGGCGCCTTCATTAGGATCATCGGATTCGACAACACCCGTCAAGTCCAATGCATCAGTTTCATTGCCTACAAGCCCCCAAGCTTCACTGATGCTTAAATCCTTTTCTGGAATATTCAATGTTGACTATCCGGAACCCAATTTTGTATGGTCAATGTAAATTTAAGTAATTATTTTGCCAAAGTGAAAAAACTGAAGGTTTGTTTTTCTATCGTTTCCTCTATAAAAATCTCTATTCATATCACTTCATTTCTGCTC…	TTGTGTTGAATTCGAGTTAGAGGCACGGATTTGTGTACCGTGAGCA
ath_circ_364	5	-	Etiolated and de-etiolated	AT5G38410(RBCS-3B), AT5G38420(RBCS-2B),	GTGTGGCCACCAATCGGAAAGAAGAAGTTTGAGACTCTATCTTACCTCCCTGACCTTAGTGACGTTGAATTGGCTAAGGAAGTTGACTACCTTCTCCGCAACAAGTGGATTCCTTGTGTTGAATTCGAGTTGGAGCACGGATTTGTGTACCGTGAGCACGGAAACACTCCCGGATACTATGATGGACGATACTGGACAATGTGGAAGCTTCCATTGTTCGGATGCACCGACTCCGCTCAAGTGTTGAAGGAAGTTGCAGAATGCAAGAAGGAGTACCCTGGCGCCTTCATTAGGATCATCGGATTCGACAACACCCGTCAAGTCCAATGCATCAGTTTCATTGCCTACAAGCCCCCAAGCTTCACCGAAGCTTAAATGGCTTCCTCTATGCTCTCCTCC…	GGGAAGAGTTAGCTGCATGAAGGGTGTGGCCACCAATCGGAAAGAA
ath_circ_365	5	-	Etiolated and de-etiolated	AT5G38430(RBCS-1B), AT5G38420(RBCS-2B), AT5G38410(RBCS-3B)	GTGTGGCCACCAATCGGAAAGAAGAAGTTTGAGACTCTATCTTACCTCCCTGACCTTACTGACGTCGAATTGGCTAAGGAAGTTGACTACCTTCTCCGCAACAAATGGATTCCTTGTGTTGAATTCGAGTTGGAGGTAATATACACAAAACTTTTCCTTTGTCTACTAATCATTATTATTTTTTTCGTTTTCATTGCTAGAAATATTAGCCTATAACCGGATTTTTTAGAACCGAAATAGACTATATCACCTTGTGCATATCCTCCAATATCAATTGTATTGAATGGTTTTCTTATGTGTTTATAGCACGGATTTGTGTACCGTGAGCACGGAAACACTCCCGGATACTACGATGGACGGTACTGGACAATGTGGAAGCTTCCATTGTTCGGATGCACC…	GGGAAGAGTTAGCTGCATGAAGGGTGTGGCCACCAATCGGAAAGAA
ath_circ_366	5	-	Etiolated	AT5G38430(RBCS-1B), AT5G38420(RBCS-2B),	GTGTGGCCACCAATCGGAAAGAAGAAGTTTGAGACTCTATCTTACCTCCCTGACCTTACTGACGTCGAATTGGCTAAGGAAGTTGACTACCTTCTCCGCAACAAATGGATTCCTTGTGTTGAATTCGAGTTGGAGGTAATATACACAAAACTTTTCCTTTGTCTACTAATCATTATTATTTTTTTCGTTTTCATTGCTAGAAATATTAGCCTATAACCGGATTTTTTAGAACCGAAATAGACTATATCACCTTGTGCATATCCTCCAATATCAATTGTATTGAATGGTTTTCTTATGTGTTTATAGCACGGATTTGTGTACCGTGAGCACGGAAACACTCCCGGATACTACGATGGACGGTACTGGACAATGTGGAAGCTTCCATTGTTCGGATGCACC…	AGGAAGAGTTAGCTGCATGAAGGGTGTGGCCACCAATCGGAAAGAA
