# Supplementary material for: An Antisense Circular RNA Regulates Expression of RuBisCO Small Subunit Genes in Arabidopsis
Source: Front Plant Sci. 2021 May 24;12:665014. doi: 10.3389/fpls.2021.665014 (PMC8181130; doi:10.3389/fpls.2021.665014)
Supplement: Supplementary Table 2 — Primers used in this study. [file Table_2.XLSX]

## Sheet: Table S2
Table S2 PCR Primers Used in this Study
Gene	Forward primer		Reverse primer		application
actin	GACTTCTGGGCATCTGAATCT		AAGCTCTCCTTTGTTGCTGTT		qRT-PCR
RbcS	GACTACCTTCTCCGCAACAA		GCATTCTTCAACTTCCTTCAACA		qRT-PCR
ag-circRBCS	AACAACGACATTACTTCCATCAC		TCAACTTCCTTAGCCAATTCAAC		qRT-PCR
lineal ag-circRBCS	TAATACGACTCACTATAGGGCTTCATGCAGCTAACTCTT		GTGTGGCCACCAATCGGA		synthesized by T7 RNA polymerase
ag-circRBCS (ath_circ_364)	Convergent forward primer	CTATGATGGACGATACTGGACAAT			Validation of circRNA by qRT-PCR
	Convergent reverse primer	TGCTTGCGATGGAAGTGAT
	Divergent forward primer	GAGAGCATAGAGGAAGCCATT
	Divergent reverse primer	AAGACCAACAAGGACATCACT
